# Supplementary material for: Preliminary study on pathogenic mechanism of first Chinese family with PNKD
Source: Transl Neurosci. 2022 Jun 9;13(1):125–33. doi: 10.1515/tnsci-2022-0222 (PMC9186512; doi:10.1515/tnsci-2022-0222)
Supplement: Supplementary Figure [file tnsci-2022-0222-sm.xlsx]

## Sheet: Sheet1
	EGFP	PNKD-WT-EGFP	PNKD-MUT-EGFP
	43.3242	42.5347	39.8454
	39.8965	43.4212	38.7453
	41.3435	43.8415	39.5675
MEAN	41.5214	43.2658	39.3861
STDEV	1.72076	0.667116	0.572052
t检验	p值
WT/EGFP	0.176947
MUT/EGFP	0.110995
WT/MUT	0.00157144
	EGFP	PNKD-WT-EGFP	PNKD-MUT-EGFP
	41.5214	43.2658	39.3861
